# Supplementary material for: Longitudinal Trajectories of Alcohol Consumption with All-Cause Mortality, Hypertension, and Blood Pressure Change: Results from CHNS Cohort, 1993–2015
Source: Nutrients. 2022 Nov 29;14(23):5073. doi: 10.3390/nu14235073 (PMC9739068; doi:10.3390/nu14235073)
Supplement: Supplementary file 1 [file nutrients-14-05073-s001.zip]

Archive with 1 entries (1 files):
- nutrients-2035198-supplementary.pdf
